# Supplementary material for: N-(4-Chloro­phen­yl)maleimide
Source: Acta Crystallogr Sect E Struct Rep Online. 2008 Sep 24;64(Pt 10):o1991. doi: 10.1107/S160053680803016X (PMC2959239; doi:10.1107/S160053680803016X)
Supplement: Supplementary file 2 [file e-64-o1991-Isup2.hkl]

# 
# h,k,l, Fc-squared, Fo-squared, sigma(Fo-squared) and status flag 
# 
data_I
_shelx_title ' ZBP1' 
_shelx_refln_list_code          4 
_shelx_F_calc_maximum      132.16 
_exptl_crystal_F_000       432.00 
_reflns_d_resolution_high  0.8281 
 
loop_ 
 _symmetry_equiv_pos_as_xyz 
 'x, y, z' 
 '-x, y+1/2, -z+1/2' 
 '-x, -y, -z' 
 'x, -y-1/2, z-1/2' 
 
_cell_length_a    10.6500 
_cell_length_b     3.8590 
_cell_length_c    22.0310 
_cell_angle_alpha  90.000 
_cell_angle_beta  100.741 
_cell_angle_gamma  90.000 
 
_shelx_F_squared_multiplier     1.000 
 
loop_ 
 _refln_index_h 
 _refln_index_k 
 _refln_index_l 
 _refln_F_squared_calc 
 _refln_F_squared_meas 
 _refln_F_squared_sigma 
 _refln_observed_status 
   2   0   0    17465.65    17661.22    577.83 o 
   3   0   0      121.77      117.15      3.93 o 
   4   0   0      730.62      719.21     21.45 o 
   5   0   0      190.80      206.29     15.83 o 
   6   0   0       37.19       28.28      3.36 o 
   7   0   0      208.25      202.58      7.49 o 
   8   0   0      451.56      479.47     12.63 o 
   9   0   0      377.04      357.09     13.45 o 
  10   0   0     2091.33     2569.27     64.34 o 
  11   0   0      173.18      188.62     15.62 o 
  12   0   0       24.57        4.20     13.71 o 
   1   1   0      883.93      866.64     10.84 o 
   2   1   0      376.85      330.40     24.64 o 
   3   1   0     1114.30     1091.27     18.78 o 
   4   1   0     1781.77     1899.66     50.49 o 
   5   1   0      864.43      839.05     17.55 o 
   6   1   0      486.76      491.62      9.03 o 
   7   1   0      891.90      922.74     14.44 o 
   8   1   0      152.91      156.48      6.13 o 
   9   1   0      212.48      239.00      8.41 o 
  10   1   0       20.41       25.64      6.70 o 
  11   1   0       35.89       37.64      9.30 o 
  12   1   0       73.32       58.75     11.75 o 
   0   2   0     1074.90     1095.89     43.24 o 
   1   2   0     1837.52     2079.40     30.76 o 
   2   2   0      153.28      170.88      4.74 o 
   3   2   0     1539.29     1704.06     51.95 o 
   4   2   0        0.20        1.94      1.45 o 
   5   2   0      154.52      171.48      4.27 o 
   6   2   0        2.30       10.18      4.58 o 
   7   2   0      171.47      167.93      5.08 o 
   8   2   0       65.13       59.36      4.78 o 
   9   2   0       43.41       38.87      5.79 o 
  10   2   0        2.81       -4.36      5.94 o 
  11   2   0      116.80       87.10     12.17 o 
   1   3   0      167.60      174.21      5.29 o 
   2   3   0       65.14       69.01      3.77 o 
   3   3   0        2.84        6.45      3.23 o 
   4   3   0       24.19       27.21      4.03 o 
   5   3   0      396.17      410.06     20.48 o 
   6   3   0       70.44       70.87      5.38 o 
   7   3   0        6.51       16.25      3.96 o 
   8   3   0       18.19       18.71      8.72 o 
   9   3   0        8.00        9.24      6.47 o 
   0   4   0       26.31       36.72     11.92 o 
   1   4   0       84.04       91.50      5.53 o 
   2   4   0        0.03        0.32      5.32 o 
   3   4   0        5.96       -1.88      7.06 o 
   4   4   0        1.66       15.84     16.98 o 
   5   4   0       16.22       20.42      9.59 o 
   6   4   0        0.02       -1.83     15.54 o 
 -12   1   1        5.51       -2.42     11.48 o 
 -11   1   1      175.91      172.01     10.65 o 
 -10   1   1       19.85       18.76      6.26 o 
  -9   1   1      738.93      785.61     20.89 o 
  -8   1   1      167.49      180.93      5.70 o 
  -7   1   1       86.54      117.33      5.38 o 
  -6   1   1      221.39      232.46      7.48 o 
  -5   1   1        8.08       15.99      2.31 o 
  -4   1   1       25.24       37.46      2.42 o 
  -3   1   1      357.81      369.00      9.91 o 
  -2   1   1     1795.96     1775.68     51.49 o 
  -1   1   1     5220.44     5376.33    137.22 o 
   0   1   1     4910.07     4912.88    256.64 o 
   1   1   1    13464.65    14118.82   1569.53 o 
   2   1   1       84.66       81.52      3.43 o 
   3   1   1     1352.53     1329.10     21.94 o 
   4   1   1       15.43       15.50      1.68 o 
   5   1   1      229.82      226.14      7.78 o 
   6   1   1        4.61        9.98      2.41 o 
   7   1   1       83.85       81.17      4.03 o 
   8   1   1      283.00      279.00      7.19 o 
   9   1   1      292.42      322.15      9.85 o 
  10   1   1      255.24      225.25     10.84 o 
  11   1   1      269.21      252.70     13.20 o 
  12   1   1        0.91        2.04     10.30 o 
 -11   2   1       42.93       38.95     11.84 o 
 -10   2   1        3.81        7.90      8.22 o 
  -9   2   1        6.35       15.08      4.84 o 
  -8   2   1       75.98       76.13      4.84 o 
  -7   2   1        5.96        5.18      3.44 o 
  -6   2   1      130.36      126.75      4.48 o 
  -5   2   1       23.92       24.77      2.21 o 
  -4   2   1     1277.40     1268.73     24.39 o 
  -3   2   1     2605.88     2809.90     83.20 o 
  -2   2   1      150.11      133.11      5.66 o 
  -1   2   1     1473.27     1507.41     36.70 o 
   0   2   1      484.48      481.79      7.72 o 
   1   2   1      738.69      757.01      9.45 o 
   2   2   1      588.73      568.56     11.59 o 
   3   2   1        1.29        8.18      1.59 o 
   4   2   1      398.63      392.33     22.47 o 
   5   2   1       52.72       57.20      2.60 o 
   6   2   1      628.76      685.05     12.51 o 
   7   2   1       93.31       92.45      4.61 o 
   8   2   1       35.25       40.93      6.17 o 
   9   2   1        2.61       -1.17      5.00 o 
  10   2   1       76.17       78.98     10.28 o 
  11   2   1        5.02       11.15      9.59 o 
  -9   3   1        3.13        0.74      3.83 o 
  -8   3   1      102.77      105.47      8.73 o 
  -7   3   1      107.25       99.47      6.19 o 
  -6   3   1      169.60      157.55     13.17 o 
  -5   3   1        0.02        5.45      4.09 o 
  -4   3   1      802.96      811.95     31.26 o 
  -3   3   1      161.70      168.43      5.73 o 
  -2   3   1      766.58      796.91     20.29 o 
  -1   3   1      242.35      246.78      6.39 o 
   0   3   1       28.90       25.87      1.39 o 
   1   3   1      160.10      150.25      5.53 o 
   2   3   1       64.59       70.87      4.32 o 
   3   3   1       26.06       29.87      3.17 o 
   4   3   1       16.19       19.62      4.10 o 
   5   3   1       62.96       79.43      9.61 o 
   6   3   1      321.13      341.64     12.53 o 
   7   3   1      175.89      185.28      7.96 o 
   8   3   1      158.25      134.16      9.15 o 
   9   3   1       40.87       30.28      7.64 o 
  -6   4   1       46.67       34.47     13.87 o 
  -5   4   1        3.83        9.21      8.89 o 
  -4   4   1       23.03       13.37      8.38 o 
  -3   4   1       38.50       45.50     13.69 o 
  -2   4   1       19.43       25.04      5.57 o 
  -1   4   1       57.96       64.63     10.64 o 
   0   4   1      251.78      273.81     13.61 o 
   1   4   1       84.94       94.52      5.68 o 
   2   4   1      199.70      215.50     16.13 o 
   3   4   1       26.66       29.58      7.11 o 
   4   4   1       16.29       13.33      8.16 o 
   5   4   1        0.05        1.41      8.58 o 
   6   4   1       11.63       16.95     10.66 o 
 -12   0   2       49.94       14.79     15.65 o 
 -11   0   2       18.34        8.89      9.98 o 
 -10   0   2       48.47       51.90      8.40 o 
  -9   0   2      125.72      113.98      8.36 o 
  -8   0   2      230.60      250.05      9.05 o 
  -7   0   2      670.90      686.46     24.69 o 
  -6   0   2       57.73       63.36      4.84 o 
  -5   0   2       12.95        9.11      2.94 o 
  -4   0   2      584.66      573.90     12.66 o 
  -3   0   2     5326.62     4842.86     95.41 o 
  -2   0   2      886.69      862.61     23.68 o 
   1   0   2      554.28      164.36     57.74 o 
   2   0   2     1197.11     1197.85     47.24 o 
   3   0   2     3831.02     3600.85     92.54 o 
   4   0   2       17.50       19.77      2.20 o 
   5   0   2      123.45      103.36      4.51 o 
   6   0   2      681.09      655.19     25.90 o 
   7   0   2      338.45      350.81     11.83 o 
   8   0   2      914.10      980.23     21.06 o 
   9   0   2      702.98      764.58     23.89 o 
  10   0   2      138.09      126.11     11.35 o 
  11   0   2      128.70      103.96     28.55 o 
  12   0   2      118.63      120.97     35.10 o 
 -12   1   2      192.60      156.78     15.86 o 
 -11   1   2       96.97      107.94     10.26 o 
 -10   1   2      158.42      165.87      9.11 o 
  -9   1   2       54.20       88.42      5.91 o 
  -8   1   2       18.45       23.61      3.91 o 
  -7   1   2      460.06      501.20     10.64 o 
  -6   1   2      481.88      474.79      9.76 o 
  -5   1   2      308.68      313.92     12.62 o 
  -4   1   2     2031.64     2027.43     30.20 o 
  -3   1   2      781.29      788.31     19.73 o 
  -2   1   2    13832.32    13619.10    220.08 o 
  -1   1   2     1651.61     1495.29     66.93 o 
   0   1   2     2143.75     2005.62    130.84 o 
   1   1   2     9182.14     9000.50    383.72 o 
   2   1   2      491.63      502.97      6.88 o 
   3   1   2       45.12       49.88      1.95 o 
   4   1   2      919.08      868.39     15.69 o 
   5   1   2      179.93      157.08      4.55 o 
   6   1   2      201.10      197.41      5.44 o 
   7   1   2      158.69      151.31      4.66 o 
   8   1   2      600.67      625.03     12.91 o 
   9   1   2       44.92       39.99      4.79 o 
  10   1   2        4.36        1.62      6.48 o 
  11   1   2       62.80       63.89     10.83 o 
  12   1   2       40.25        9.80     13.21 o 
 -11   2   2       75.63       82.81     11.56 o 
 -10   2   2        0.00       -1.87      6.77 o 
  -9   2   2       60.13       57.91      5.50 o 
  -8   2   2       32.97       37.12      4.13 o 
  -7   2   2      177.47      163.55      5.53 o 
  -6   2   2       67.16       65.48      3.34 o 
  -5   2   2       94.02       90.92     10.09 o 
  -4   2   2      236.54      237.19      7.46 o 
  -3   2   2     2974.98     3170.13    109.31 o 
  -2   2   2      392.36      397.89     13.64 o 
  -1   2   2      784.92      751.36     14.98 o 
   0   2   2       70.85       65.73      1.82 o 
   1   2   2     1315.09     1329.21     17.38 o 
   2   2   2       60.20       60.16      1.81 o 
   3   2   2     1230.16     1142.23     75.41 o 
   4   2   2        5.58        9.64      1.88 o 
   5   2   2      506.55      498.30      9.01 o 
   6   2   2      175.05      158.23      4.49 o 
   7   2   2      781.69      793.78     13.96 o 
   8   2   2      656.42      668.75     19.03 o 
   9   2   2       32.89       32.95      7.42 o 
  10   2   2        1.19       -0.32     11.56 o 
  11   2   2       12.10       15.71     10.94 o 
  -9   3   2       41.20       31.64     14.69 o 
  -8   3   2        6.26        6.38      4.35 o 
  -7   3   2      208.00      210.10      7.46 o 
  -6   3   2       50.94       41.27      6.12 o 
  -5   3   2      312.98      306.44     15.40 o 
  -4   3   2       67.92       73.49      6.45 o 
  -3   3   2      158.99      145.96      5.53 o 
  -2   3   2        2.71        7.71      3.68 o 
  -1   3   2       76.44       69.32      4.61 o 
   0   3   2       37.80       36.55      1.67 o 
   1   3   2      148.85      153.39      7.94 o 
   2   3   2      136.44      126.51      5.08 o 
   3   3   2      198.52      182.11      6.54 o 
   4   3   2       35.10       31.42      4.28 o 
   5   3   2       75.00       71.54      5.61 o 
   6   3   2       14.86       18.16      3.17 o 
   7   3   2       21.70       19.35      4.16 o 
   8   3   2       13.03       15.81      8.04 o 
   9   3   2       39.99       39.71      9.28 o 
  -6   4   2        0.89        7.05     10.94 o 
  -5   4   2      191.85      219.79     27.47 o 
  -4   4   2       73.07       71.84      8.96 o 
  -3   4   2        1.83        5.56      7.98 o 
  -2   4   2        0.69       -2.05      4.56 o 
  -1   4   2       70.25       72.95      6.37 o 
   0   4   2        7.74       15.54     10.13 o 
   1   4   2       65.15       61.91      7.70 o 
   2   4   2       10.09       13.31      6.40 o 
   3   4   2      115.90      120.04     12.67 o 
   4   4   2        2.38       10.93      8.24 o 
   5   4   2        0.23       10.06      9.66 o 
   6   4   2       46.18       43.51     16.37 o 
 -12   1   3        9.18       24.63     10.39 o 
 -11   1   3       15.92       28.58      8.26 o 
 -10   1   3        6.00       24.06      7.56 o 
  -9   1   3      153.51      156.07      6.74 o 
  -8   1   3       32.93       29.97      3.80 o 
  -7   1   3       90.24      115.07      4.65 o 
  -6   1   3       17.51       16.19      3.62 o 
  -5   1   3      619.04      697.70     21.10 o 
  -4   1   3      196.05      229.49      5.05 o 
  -3   1   3        0.31        1.85      1.33 o 
  -2   1   3       53.62       43.83      7.08 o 
  -1   1   3      357.22      273.32     51.64 o 
   0   1   3      338.67      310.17      4.81 o 
   1   1   3      587.36      545.89      8.41 o 
   2   1   3      410.42      381.50      5.87 o 
   3   1   3      208.45      210.07      5.02 o 
   4   1   3      253.69      250.93      6.12 o 
   5   1   3      458.75      481.51     10.95 o 
   6   1   3       88.41       85.28      3.29 o 
   7   1   3        8.84        2.93      2.89 o 
   8   1   3       19.52       23.13      4.02 o 
   9   1   3       44.81       43.33      4.89 o 
  10   1   3       56.40       56.64      7.52 o 
  11   1   3        1.45        8.54      8.11 o 
 -11   2   3      132.26      147.42     15.63 o 
 -10   2   3       17.81       21.47      6.91 o 
  -9   2   3        5.52        3.70      4.59 o 
  -8   2   3       14.81       13.91      3.51 o 
  -7   2   3       21.50       25.27      3.19 o 
  -6   2   3      141.58      143.69      4.75 o 
  -5   2   3      404.95      396.60     35.66 o 
  -4   2   3        1.96        2.05      1.99 o 
  -3   2   3      918.01      954.65     23.43 o 
  -2   2   3      176.48      177.25      6.95 o 
  -1   2   3     1122.72     1091.90     15.20 o 
   0   2   3      341.11      288.07     20.52 o 
   1   2   3      276.93      266.77     20.20 o 
   2   2   3       11.70        6.86      2.54 o 
   3   2   3       92.65       80.46      4.57 o 
   4   2   3        0.05       -0.70      1.70 o 
   5   2   3      338.78      344.79      6.84 o 
   6   2   3      198.92      182.05      6.19 o 
   7   2   3      552.69      605.19     14.35 o 
   8   2   3      211.36      213.67      7.79 o 
   9   2   3      202.51      204.32      9.20 o 
  10   2   3        7.27        8.56      9.60 o 
  11   2   3        7.03        1.79     13.85 o 
  -9   3   3        6.54       -1.68      6.67 o 
  -8   3   3       41.75       37.37      5.45 o 
  -7   3   3        0.16        4.17      2.49 o 
  -6   3   3      471.24      426.85     25.74 o 
  -5   3   3      117.02      119.11      9.72 o 
  -4   3   3      302.08      300.18     14.00 o 
  -3   3   3        2.05        2.52      2.42 o 
  -2   3   3      470.83      525.24     18.33 o 
  -1   3   3       26.02       20.25      2.68 o 
   0   3   3      543.42      561.29     10.09 o 
   1   3   3        1.59        0.28      1.16 o 
   2   3   3      800.01      828.29     23.50 o 
   3   3   3       69.77       66.17      4.53 o 
   4   3   3      795.51      839.89     13.18 o 
   5   3   3        8.97       11.07      2.43 o 
   6   3   3       59.93       66.49      4.95 o 
   7   3   3      106.70       78.60     12.70 o 
   8   3   3       18.83       14.90      5.77 o 
   9   3   3       17.97        7.33      8.43 o 
  -6   4   3      299.09      257.63     37.91 o 
  -5   4   3      100.45      105.81     12.65 o 
  -4   4   3      150.04      155.25     14.08 o 
  -3   4   3       56.87       57.54     10.22 o 
  -2   4   3        0.56       -9.82      6.55 o 
  -1   4   3       20.26       28.34      6.05 o 
   0   4   3        1.02        3.62     10.04 o 
   1   4   3       10.47        6.37     12.74 o 
   2   4   3       75.02       86.18     16.44 o 
   3   4   3      177.49      203.41     32.04 o 
   4   4   3      232.82      257.83     16.15 o 
   5   4   3      195.84      202.68     16.87 o 
   6   4   3       61.15       50.24     11.59 o 
 -12   0   4        3.30        3.41     12.61 o 
 -11   0   4       20.01       14.40      9.81 o 
 -10   0   4      215.99      210.89     16.29 o 
  -9   0   4       93.56       77.12      8.09 o 
  -8   0   4      636.23      697.67     25.27 o 
  -7   0   4      148.50      139.86      7.58 o 
  -6   0   4     5165.39     5580.20    210.23 o 
  -5   0   4     1255.06     1234.59     34.68 o 
  -4   0   4     5747.12     5697.60    113.09 o 
  -3   0   4      776.93      728.47     26.63 o 
  -2   0   4        7.38        5.70      1.87 o 
  -1   0   4     3138.09     2787.35    123.56 o 
   0   0   4       10.37       14.67      3.30 o 
   1   0   4     1460.46     1350.61     38.94 o 
   2   0   4      476.80      410.52     11.43 o 
   3   0   4      603.10      664.11     27.40 o 
   4   0   4     4850.04     5178.24    156.72 o 
   5   0   4     2753.21     2919.72     48.65 o 
   6   0   4     1268.49     1341.06     31.86 o 
   7   0   4       17.84       17.86      3.65 o 
   8   0   4      192.51      195.67     11.57 o 
   9   0   4      271.04      248.78     20.14 o 
  10   0   4       54.91       43.36      8.21 o 
  11   0   4        1.12       -0.37      4.30 o 
  12   0   4        4.49       14.28     12.61 o 
 -12   1   4       26.54       21.55     11.88 o 
 -11   1   4      122.35       96.81      8.68 o 
 -10   1   4       79.96       94.99      9.18 o 
  -9   1   4      242.19      247.98      8.32 o 
  -8   1   4      313.96      308.74     10.49 o 
  -7   1   4      108.57      114.12      4.64 o 
  -6   1   4       13.39       15.50      2.85 o 
  -5   1   4      657.73      633.74     13.50 o 
  -4   1   4       40.51       45.90      2.22 o 
  -3   1   4      699.64      659.74     28.64 o 
  -2   1   4     1421.88     1353.97     40.48 o 
  -1   1   4       24.35       19.70      1.41 o 
   0   1   4       93.41       93.31      2.73 o 
   1   1   4    13532.65    14168.73    262.69 o 
   2   1   4       93.17       82.98      2.28 o 
   3   1   4      637.24      612.73     11.11 o 
   4   1   4     1121.20     1130.26     22.29 o 
   5   1   4       94.95       92.62      3.21 o 
   6   1   4      481.61      497.21      9.48 o 
   7   1   4      310.35      304.03      7.01 o 
   8   1   4      164.23      152.75      6.26 o 
   9   1   4      228.11      196.69     10.01 o 
  10   1   4        4.72       14.12      6.17 o 
  11   1   4      122.09      132.57     10.54 o 
 -11   2   4        4.42       14.56      9.11 o 
 -10   2   4       14.60       20.96      6.75 o 
  -9   2   4       63.09       48.23      5.23 o 
  -8   2   4       52.68       54.84      4.47 o 
  -7   2   4      187.57      181.23      6.20 o 
  -6   2   4      131.64      123.38      4.63 o 
  -5   2   4      639.75      640.60     44.30 o 
  -4   2   4        3.31        0.52      1.67 o 
  -3   2   4      262.45      281.88      7.02 o 
  -2   2   4       83.91       74.82      2.81 o 
  -1   2   4      108.06      113.17      3.05 o 
   0   2   4        1.30        1.31      1.06 o 
   1   2   4      156.82      154.12      3.49 o 
   2   2   4       89.90       97.04      2.74 o 
   3   2   4      214.87      232.82      5.97 o 
   4   2   4       49.96       44.77      2.90 o 
   5   2   4      414.23      396.64      7.52 o 
   6   2   4       30.01       29.59      2.97 o 
   7   2   4        6.91        2.53      2.93 o 
   8   2   4        2.65        4.98      3.25 o 
   9   2   4       38.85       33.54      8.37 o 
  10   2   4        7.29        4.42     10.27 o 
  -9   3   4        3.66       -6.61      5.67 o 
  -8   3   4        0.04        2.11      3.23 o 
  -7   3   4       54.09       46.88      3.13 o 
  -6   3   4        2.08        3.45      4.12 o 
  -5   3   4      292.89      276.72     20.08 o 
  -4   3   4       24.23       24.73      4.55 o 
  -3   3   4      305.69      325.06     14.91 o 
  -2   3   4        2.30        5.54      2.72 o 
  -1   3   4       31.73       31.93      3.51 o 
   0   3   4      181.83      177.74      4.04 o 
   1   3   4       33.59       29.57      1.79 o 
   2   3   4      333.93      313.46      8.62 o 
   3   3   4       53.52       50.30      2.37 o 
   4   3   4      245.37      225.25      7.40 o 
   5   3   4      128.46      120.69      6.03 o 
   6   3   4      199.84      172.98     13.62 o 
   7   3   4       50.59       44.10      5.66 o 
   8   3   4        0.14        6.01      6.29 o 
   9   3   4       21.67       25.73     11.00 o 
  -6   4   4      148.26      138.65     18.25 o 
  -5   4   4        9.36      -12.33     11.87 o 
  -4   4   4       12.34        5.50      9.64 o 
  -3   4   4        6.32       15.72     11.51 o 
  -2   4   4        0.07       -1.83      7.10 o 
  -1   4   4        1.58       -0.55      3.82 o 
   0   4   4        4.36        7.36      5.83 o 
   1   4   4        9.44       -8.71     11.00 o 
   2   4   4      115.11      120.29     31.32 o 
   3   4   4      136.62      157.87     11.50 o 
   4   4   4      165.47      170.50     14.20 o 
   5   4   4       20.62       36.22     15.22 o 
 -12   1   5       22.33       33.47     10.14 o 
 -11   1   5       42.87       47.71      7.99 o 
 -10   1   5       55.39       51.50      6.12 o 
  -9   1   5        0.19        9.48      4.39 o 
  -8   1   5      171.09      182.92      6.56 o 
  -7   1   5      261.85      310.80      7.91 o 
  -6   1   5      211.32      226.13      6.58 o 
  -5   1   5     1197.41     1281.49     32.39 o 
  -4   1   5       46.67       57.96      5.07 o 
  -3   1   5     1572.09     1560.78     31.61 o 
  -2   1   5      817.78      753.41     22.46 o 
  -1   1   5      166.50      212.06     17.38 o 
   0   1   5      192.71      192.55      4.81 o 
   1   1   5      107.25      104.81      3.94 o 
   2   1   5      268.99      273.44      7.31 o 
   3   1   5      230.81      224.03      4.00 o 
   4   1   5      630.40      705.78     15.93 o 
   5   1   5      490.00      524.87      8.60 o 
   6   1   5      180.89      182.23      5.99 o 
   7   1   5      149.80      173.22      5.00 o 
   8   1   5        6.79        6.93      3.88 o 
   9   1   5       14.23        6.12      4.94 o 
  10   1   5       66.70       64.64      9.08 o 
  11   1   5        4.75       13.54      8.02 o 
 -11   2   5       47.53       37.43      9.68 o 
 -10   2   5       63.73       75.99      8.47 o 
  -9   2   5       33.75       37.90      5.65 o 
  -8   2   5      452.62      470.09     12.06 o 
  -7   2   5      245.77      267.37      7.24 o 
  -6   2   5        0.77        4.75      2.66 o 
  -5   2   5        7.67       12.63      3.14 o 
  -4   2   5        8.09        3.79      1.87 o 
  -3   2   5      179.78      150.89      5.34 o 
  -2   2   5       12.08       11.36      2.49 o 
  -1   2   5        0.03        0.12      2.68 o 
   0   2   5     1044.21     1039.08     27.60 o 
   1   2   5      366.26      385.57      7.21 o 
   2   2   5     1798.74     1856.45     27.35 o 
   3   2   5        2.51        2.57      1.88 o 
   4   2   5       27.27       22.12      2.75 o 
   5   2   5        3.24        3.88      2.30 o 
   6   2   5       19.76       26.64      2.93 o 
   7   2   5      150.02      147.32      5.36 o 
   8   2   5        2.45        4.00      4.04 o 
   9   2   5        0.30        1.72      3.81 o 
  10   2   5       38.07       65.43     13.41 o 
  -9   3   5        2.04        3.49      5.94 o 
  -8   3   5      153.93      165.56     10.08 o 
  -7   3   5        0.23        4.53      3.24 o 
  -6   3   5       26.55       21.78      4.70 o 
  -5   3   5        5.31        3.49      4.02 o 
  -4   3   5       20.98       22.17      3.00 o 
  -3   3   5      184.55      166.22     17.46 o 
  -2   3   5      122.07      110.47     13.21 o 
  -1   3   5       89.79       87.14      3.85 o 
   0   3   5      232.98      220.69      4.84 o 
   1   3   5      274.66      261.69     15.73 o 
   2   3   5      457.92      458.79     10.79 o 
   3   3   5       31.00       27.86      2.46 o 
   4   3   5        0.00        4.30      2.33 o 
   5   3   5        8.06        5.04      2.87 o 
   6   3   5      134.76      125.96      5.76 o 
   7   3   5       40.82       53.73      6.24 o 
   8   3   5       14.63       29.93      7.23 o 
  -6   4   5       19.42       27.61     11.53 o 
  -5   4   5        6.74        3.62     13.71 o 
  -4   4   5       38.96       46.51      9.73 o 
  -3   4   5       46.33       72.55     10.05 o 
  -2   4   5       45.52       52.79      8.99 o 
  -1   4   5       70.17       81.21      8.50 o 
   0   4   5      107.66      114.54      5.69 o 
   1   4   5        8.00       14.67     11.51 o 
   2   4   5       66.73       85.95      8.92 o 
   3   4   5       69.38       64.22     11.60 o 
   4   4   5        0.04        4.77      8.28 o 
   5   4   5       43.65       16.60     21.73 o 
 -12   0   6        1.77        3.51     10.09 o 
 -11   0   6      123.10      144.34     13.25 o 
 -10   0   6      895.92      913.23     30.81 o 
  -9   0   6      263.32      251.14     12.12 o 
  -8   0   6        8.35       18.83      5.78 o 
  -7   0   6        0.20        7.87      5.27 o 
  -6   0   6       37.16       35.95      8.05 o 
  -5   0   6        8.90       23.53      3.78 o 
  -4   0   6      671.83      611.41     19.03 o 
  -3   0   6      103.01      206.19     11.52 o 
  -2   0   6     1967.67     1823.96     37.85 o 
  -1   0   6     3686.78     3252.36    111.40 o 
   0   0   6      322.18      413.58     13.57 o 
   1   0   6      966.45      980.44     21.66 o 
   2   0   6     6367.14     6596.99    216.71 o 
   3   0   6      401.72      437.67     12.13 o 
   4   0   6       19.18       19.59      2.32 o 
   5   0   6      308.41      434.11     16.19 o 
   6   0   6      226.99      209.96      7.79 o 
   7   0   6       32.48       24.15      4.64 o 
   8   0   6       26.17       44.98      8.43 o 
   9   0   6      132.15      134.71     11.17 o 
  10   0   6      109.48       96.01     16.91 o 
  11   0   6        3.03       13.90     12.11 o 
 -12   1   6       45.31       50.13     10.92 o 
 -11   1   6       13.74       18.85      6.58 o 
 -10   1   6        1.94       12.28      5.91 o 
  -9   1   6       57.84       58.95      5.03 o 
  -8   1   6       12.14       19.11      4.36 o 
  -7   1   6      119.02      124.12      4.91 o 
  -6   1   6      988.53      979.46     17.83 o 
  -5   1   6       36.14       43.47      3.14 o 
  -4   1   6       24.29       50.20      3.85 o 
  -3   1   6       33.96       42.34      2.70 o 
  -2   1   6     4082.42     3739.68    139.65 o 
  -1   1   6      107.42       92.30      4.44 o 
   0   1   6       45.17       35.00      1.96 o 
   1   1   6        5.95      101.72     10.34 o 
   2   1   6      285.71      246.15      5.58 o 
   3   1   6      719.53      722.03     13.06 o 
   4   1   6      743.78      712.01     14.57 o 
   5   1   6      271.94      267.44      7.28 o 
   6   1   6       15.43       13.71      2.65 o 
   7   1   6      197.03      199.50      5.78 o 
   8   1   6      219.30      214.80      9.30 o 
   9   1   6      245.41      226.05     17.73 o 
  10   1   6       63.98       63.60      9.06 o 
  11   1   6       19.15       17.15     10.05 o 
 -11   2   6        1.10        7.93      9.72 o 
 -10   2   6       82.99       85.51      8.37 o 
  -9   2   6      339.77      369.89     14.92 o 
  -8   2   6       98.97      107.66      5.47 o 
  -7   2   6      438.92      473.56     13.75 o 
  -6   2   6       17.63       14.31      3.54 o 
  -5   2   6      606.58      651.94     12.17 o 
  -4   2   6        2.86        4.53      2.19 o 
  -3   2   6      206.31      198.37     35.43 o 
  -2   2   6       97.69       98.77     15.20 o 
  -1   2   6      320.91      295.28     26.95 o 
   0   2   6      194.13      201.46      7.11 o 
   1   2   6     1449.23     1569.47     28.10 o 
   2   2   6     1808.93     1909.56     25.43 o 
   3   2   6       83.00       85.30      3.28 o 
   4   2   6        7.82       12.25      2.86 o 
   5   2   6       56.04       56.87      4.07 o 
   6   2   6        0.33        2.52      3.00 o 
   7   2   6       38.08       27.17      5.94 o 
   8   2   6        1.09       -0.19      4.33 o 
   9   2   6       22.57       18.73      6.78 o 
  10   2   6       16.50       13.41      8.22 o 
  -9   3   6       37.38       41.55      7.49 o 
  -8   3   6       22.86       27.28     10.05 o 
  -7   3   6       64.85       69.83      5.96 o 
  -6   3   6        1.11       -5.27      3.99 o 
  -5   3   6       25.14       21.88      3.98 o 
  -4   3   6       49.12       46.29      6.91 o 
  -3   3   6      140.18      134.47      7.69 o 
  -2   3   6       84.58       84.96      6.19 o 
  -1   3   6        3.11        5.06      2.12 o 
   0   3   6       71.53       59.97      6.15 o 
   1   3   6       18.15       20.38      2.03 o 
   2   3   6      217.90      212.43     13.78 o 
   3   3   6        3.10        3.66      2.71 o 
   4   3   6       73.21       62.57      4.80 o 
   5   3   6       36.73       35.24      3.56 o 
   6   3   6        0.07       -3.01      3.16 o 
   7   3   6       12.46        5.98      6.36 o 
   8   3   6       17.74       18.65      6.96 o 
  -6   4   6       13.41       -5.04     14.26 o 
  -5   4   6       50.07       32.46     13.66 o 
  -4   4   6       20.15       24.07     15.56 o 
  -3   4   6       32.08       27.00      7.85 o 
  -2   4   6        7.46       16.66      9.56 o 
  -1   4   6        4.91        3.14      7.27 o 
   0   4   6       18.99       15.93      4.72 o 
   1   4   6        1.15        3.20      4.52 o 
   2   4   6       10.99        6.21      6.63 o 
   3   4   6      110.72      117.37     18.16 o 
   4   4   6       36.81       28.52     10.14 o 
   5   4   6        0.06       -1.89     14.19 o 
 -12   1   7        0.01        1.21     13.03 o 
 -11   1   7       28.62       26.78      6.20 o 
 -10   1   7      130.94      125.98      8.39 o 
  -9   1   7       29.52       40.69      4.80 o 
  -8   1   7        0.84       -1.87      3.65 o 
  -7   1   7       36.74       42.01      3.86 o 
  -6   1   7        0.95        0.99      3.41 o 
  -5   1   7      463.62      476.46     12.11 o 
  -4   1   7       51.80       77.04      4.33 o 
  -3   1   7      116.51      119.69      4.32 o 
  -2   1   7       86.27       69.92      2.51 o 
  -1   1   7        0.81        1.44      1.25 o 
   0   1   7      313.89      306.32      8.39 o 
   1   1   7      191.03      185.62      6.05 o 
   2   1   7      258.70      294.01      5.43 o 
   3   1   7        6.94        7.97      1.78 o 
   4   1   7        0.12        8.93      1.98 o 
   5   1   7       72.29       69.08      3.41 o 
   6   1   7        0.50       -0.16      2.38 o 
   7   1   7       20.63       17.42      3.99 o 
   8   1   7      137.11      126.26      6.40 o 
   9   1   7        0.17        3.87      6.66 o 
  10   1   7       40.70       37.91      7.65 o 
  11   1   7       26.05       20.07      9.29 o 
 -11   2   7        3.88        5.04     12.79 o 
 -10   2   7        9.96        9.57      6.60 o 
  -9   2   7       70.41       69.80      6.41 o 
  -8   2   7       11.75       16.94      3.95 o 
  -7   2   7        2.32        8.02      3.43 o 
  -6   2   7        4.06        8.57      2.51 o 
  -5   2   7      172.81      171.40      6.22 o 
  -4   2   7       45.46       37.97      3.90 o 
  -3   2   7        4.45       -1.92      2.00 o 
  -2   2   7      226.29      216.99     21.32 o 
  -1   2   7      592.33      542.35     16.62 o 
   0   2   7       52.20       50.50      3.53 o 
   1   2   7       59.17       55.98      2.95 o 
   2   2   7        0.58       -0.58      1.80 o 
   3   2   7      149.43      140.13      3.80 o 
   4   2   7        2.00        4.54      2.52 o 
   5   2   7       90.17       84.54      4.52 o 
   6   2   7        0.07        1.23      2.46 o 
   7   2   7       44.92       31.87      4.27 o 
   8   2   7       64.51       61.41      5.54 o 
   9   2   7        7.44        4.89      7.16 o 
  10   2   7        0.83       -5.85     11.98 o 
  -9   3   7        0.35        0.15      6.25 o 
  -8   3   7        1.35       -1.02      4.75 o 
  -7   3   7        3.08        3.64      2.56 o 
  -6   3   7       40.94       38.80      6.41 o 
  -5   3   7      185.75      193.94      9.41 o 
  -4   3   7       86.31       85.18      6.18 o 
  -3   3   7      117.32       98.27      6.44 o 
  -2   3   7      250.27      257.69      8.81 o 
  -1   3   7        6.71        5.24      2.27 o 
   0   3   7      249.63      235.21     15.42 o 
   1   3   7       29.14       31.81      2.29 o 
   2   3   7        1.28        3.15      2.33 o 
   3   3   7       16.59       14.96      3.50 o 
   4   3   7      134.92      152.69      6.15 o 
   5   3   7       81.54       80.52      5.07 o 
   6   3   7       91.37       96.00      5.39 o 
   7   3   7        5.00        8.04      6.84 o 
   8   3   7       88.96       97.14      9.78 o 
  -6   4   7       67.55       44.93     19.81 o 
  -5   4   7      165.18      166.19     21.00 o 
  -4   4   7       99.82       97.16     13.15 o 
  -3   4   7      213.32      212.32     14.69 o 
  -2   4   7       46.85       51.90      9.49 o 
  -1   4   7      190.27      215.39     13.85 o 
   0   4   7       41.11       50.35     17.49 o 
   1   4   7       96.32      103.90      8.45 o 
   2   4   7        2.42        3.16      4.84 o 
   3   4   7      124.67      127.30     13.74 o 
   4   4   7        6.29       22.49     10.88 o 
 -12   0   8        0.76        4.04     10.35 o 
 -11   0   8        2.69        5.61      7.74 o 
 -10   0   8      231.91      209.12     13.17 o 
  -9   0   8       17.42       33.42      6.61 o 
  -8   0   8      166.02      172.53     12.21 o 
  -7   0   8      113.11      102.00     10.10 o 
  -6   0   8      261.38      242.67     12.32 o 
  -5   0   8      660.69      637.51     21.43 o 
  -4   0   8     3186.25     3255.28     80.08 o 
  -3   0   8      130.71      130.81      7.39 o 
  -2   0   8     2578.33     2543.93     99.17 o 
  -1   0   8     1601.30     1458.69     28.69 o 
   0   0   8       69.77       63.78      4.46 o 
   1   0   8      267.24      271.06      8.00 o 
   2   0   8     4403.03     4382.70    115.50 o 
   3   0   8      329.34      272.38      9.73 o 
   4   0   8       91.43       94.00      4.55 o 
   5   0   8      512.03      515.14     17.72 o 
   6   0   8      118.15      113.98      6.19 o 
   7   0   8       20.01       23.74      5.28 o 
   8   0   8      156.42      139.72      9.66 o 
   9   0   8      163.15      157.46     12.26 o 
  10   0   8      131.26      111.80     15.82 o 
  11   0   8        1.72       -1.46     11.69 o 
 -12   1   8       81.13       78.44     12.13 o 
 -11   1   8       45.97       46.81      9.95 o 
 -10   1   8        4.95        5.11      5.61 o 
  -9   1   8      662.87      677.17     14.90 o 
  -8   1   8       42.72       38.92      5.75 o 
  -7   1   8       20.79       14.36      3.68 o 
  -6   1   8       41.87       48.36      3.77 o 
  -5   1   8      667.99      656.01     19.05 o 
  -4   1   8      304.74      291.09      7.61 o 
  -3   1   8      169.02      132.64      3.91 o 
  -2   1   8      457.63      448.88      9.30 o 
  -1   1   8      146.89      120.51      4.10 o 
   0   1   8      490.35      477.97     13.42 o 
   1   1   8     1076.08     1018.89     31.45 o 
   2   1   8      336.29      323.58      6.72 o 
   3   1   8      231.40      283.48      5.88 o 
   4   1   8        3.06        9.93      2.37 o 
   5   1   8      309.15      297.62      6.56 o 
   6   1   8      184.89      168.08      4.98 o 
   7   1   8       92.06       98.32      5.33 o 
   8   1   8       34.23       26.72      4.67 o 
   9   1   8       73.43       75.18      8.59 o 
  10   1   8       64.13       59.25      9.31 o 
  11   1   8       16.09       29.09     10.10 o 
 -11   2   8       46.89       40.10     18.59 o 
 -10   2   8        5.50       20.70     18.98 o 
  -9   2   8       36.69       38.69      5.98 o 
  -8   2   8      149.31      139.73      7.17 o 
  -7   2   8       77.16       73.72      4.31 o 
  -6   2   8       75.99       68.82      3.60 o 
  -5   2   8        1.45        3.21      2.76 o 
  -4   2   8      135.49      108.54      5.84 o 
  -3   2   8        0.47        0.40      2.27 o 
  -2   2   8      753.32      778.60     22.38 o 
  -1   2   8      635.78      619.68     12.15 o 
   0   2   8       58.78       53.91      2.92 o 
   1   2   8       31.27       28.06      2.04 o 
   2   2   8      592.65      573.20      9.74 o 
   3   2   8      293.06      286.28      6.57 o 
   4   2   8        0.95        1.34      2.56 o 
   5   2   8      214.01      199.23      6.17 o 
   6   2   8        0.02       -2.31      3.62 o 
   7   2   8       91.84       85.86      5.94 o 
   8   2   8        0.01       -6.62      4.41 o 
   9   2   8       32.80       43.58     13.58 o 
  10   2   8       36.41       39.11     21.94 o 
  -9   3   8       58.09       43.56      9.78 o 
  -8   3   8      140.68      127.16     13.52 o 
  -7   3   8        1.98        0.98      4.58 o 
  -6   3   8       59.06       57.05      3.12 o 
  -5   3   8       48.74       43.06      8.66 o 
  -4   3   8      294.31      304.14     12.73 o 
  -3   3   8        0.18       -6.59      4.39 o 
  -2   3   8      203.52      205.26      9.67 o 
  -1   3   8      139.59      150.76      4.93 o 
   0   3   8      127.10      133.83      4.57 o 
   1   3   8       30.37       33.38      2.43 o 
   2   3   8      200.66      202.04      7.14 o 
   3   3   8       15.92       15.64      3.14 o 
   4   3   8        0.30        5.07      3.13 o 
   5   3   8        0.49        1.47      3.67 o 
   6   3   8       75.79       59.79     10.51 o 
   7   3   8       13.27       18.73      6.20 o 
   8   3   8       22.84       14.00      8.72 o 
  -5   4   8        2.27        5.98      9.04 o 
  -4   4   8        4.59       15.15     11.69 o 
  -3   4   8       34.81       27.98      9.86 o 
  -2   4   8       59.33       57.20     29.18 o 
  -1   4   8        4.39        0.75      7.57 o 
   0   4   8        4.39       -1.63      4.33 o 
   1   4   8       11.11       10.22      7.63 o 
   2   4   8       14.13       16.92      6.97 o 
   3   4   8      132.59      119.78     11.15 o 
   4   4   8       39.86       23.03     11.21 o 
 -12   1   9       57.97       39.48     10.05 o 
 -11   1   9        7.40       27.31      8.48 o 
 -10   1   9      190.91      193.39      9.69 o 
  -9   1   9       30.51       29.78      5.45 o 
  -8   1   9       84.25       70.53      5.16 o 
  -7   1   9        4.04        4.71      3.51 o 
  -6   1   9       19.77       17.70      3.97 o 
  -5   1   9        9.77       23.84      3.93 o 
  -4   1   9       78.47       80.05      4.25 o 
  -3   1   9      319.77      279.45      6.29 o 
  -2   1   9      539.12      535.85     15.45 o 
  -1   1   9       59.40       67.96      3.11 o 
   0   1   9      196.94      200.77      6.47 o 
   1   1   9        1.34       10.82      3.60 o 
   2   1   9        3.72       -1.70      1.74 o 
   3   1   9      162.94      158.02      4.60 o 
   4   1   9       22.38       39.39      2.71 o 
   5   1   9       34.81       31.76      2.85 o 
   6   1   9        7.79        4.40      2.54 o 
   7   1   9       52.22       53.06      4.46 o 
   8   1   9      155.03      150.30      9.87 o 
   9   1   9       11.42        3.77      4.36 o 
  10   1   9       26.50       18.20      8.03 o 
 -11   2   9       43.17       59.96     17.74 o 
 -10   2   9        4.57        5.67      6.54 o 
  -9   2   9        2.48       -0.17      5.21 o 
  -8   2   9       50.89       49.00      4.62 o 
  -7   2   9      189.83      187.43      8.08 o 
  -6   2   9       51.65       47.32      3.22 o 
  -5   2   9      137.23      160.21      7.09 o 
  -4   2   9      459.14      479.25     11.65 o 
  -3   2   9      153.21      155.67      5.29 o 
  -2   2   9      931.20      953.62     45.18 o 
  -1   2   9      527.27      540.49     13.26 o 
   0   2   9      166.06      152.50      5.31 o 
   1   2   9      142.08      151.19      3.86 o 
   2   2   9      488.65      461.92      8.25 o 
   3   2   9      367.25      371.66      9.47 o 
   4   2   9       43.24       46.71      4.75 o 
   5   2   9       14.80       14.17      3.81 o 
   6   2   9      146.54      134.64      8.19 o 
   7   2   9       14.65       -0.33      5.49 o 
   8   2   9       94.63      104.38      9.43 o 
   9   2   9        2.46       -0.54     11.22 o 
  -9   3   9       83.13       97.88     12.20 o 
  -8   3   9       69.57       62.39      6.67 o 
  -7   3   9      454.54      480.37     15.15 o 
  -6   3   9       94.80       98.50      5.43 o 
  -5   3   9       88.68       88.92      5.64 o 
  -4   3   9        0.95        3.17      5.59 o 
  -3   3   9       64.45       62.91      6.97 o 
  -2   3   9        6.58        4.86      2.82 o 
  -1   3   9       14.68        8.40      4.14 o 
   0   3   9        9.69        9.75      2.89 o 
   1   3   9      525.11      513.69     11.31 o 
   2   3   9       21.01       24.03      3.35 o 
   3   3   9      708.54      735.71     12.54 o 
   4   3   9        2.93       -1.27      2.78 o 
   5   3   9       46.86       49.11      5.36 o 
   6   3   9       17.83       12.96      5.90 o 
   7   3   9        0.18        0.75      6.11 o 
  -5   4   9        0.06        6.55     12.77 o 
  -4   4   9       30.49       32.91     11.70 o 
  -3   4   9       11.72       -1.00     10.17 o 
  -2   4   9       55.70       69.37     23.22 o 
  -1   4   9       10.68       -5.39     18.52 o 
   0   4   9       42.59       42.22      8.78 o 
   1   4   9       12.16       16.75      8.96 o 
   2   4   9       65.80       80.10     15.41 o 
   3   4   9        5.54        7.43      7.79 o 
   4   4   9       36.56       57.04     15.66 o 
 -12   0  10        0.47       -1.83     16.92 o 
 -11   0  10      624.36      648.97     28.31 o 
 -10   0  10       23.54       21.89      8.68 o 
  -9   0  10      298.32      317.39     14.44 o 
  -8   0  10      116.46      109.09      8.30 o 
  -7   0  10       81.44       88.31      9.18 o 
  -6   0  10       80.97       97.17      8.50 o 
  -5   0  10     1475.33     1505.70     45.08 o 
  -4   0  10       34.34       50.75      4.70 o 
  -3   0  10      648.95      638.19     32.88 o 
  -2   0  10      174.47      150.78     14.48 o 
  -1   0  10    14701.97    15039.07    717.38 o 
   0   0  10      306.53      274.98     18.11 o 
   1   0  10      673.78      687.71     22.05 o 
   2   0  10       86.12       66.87      3.89 o 
   3   0  10       70.62       73.20      4.97 o 
   4   0  10       13.47        9.27      4.54 o 
   5   0  10      247.20      280.31      8.93 o 
   6   0  10      348.56      356.07     12.39 o 
   7   0  10        2.03       -4.64      5.27 o 
   8   0  10      440.52      443.05     36.41 o 
   9   0  10      497.36      536.01     45.05 o 
  10   0  10      172.19      151.68     17.89 o 
 -12   1  10       38.36       28.72     16.80 o 
 -11   1  10        3.87        4.83     10.94 o 
 -10   1  10      109.04      112.23      8.31 o 
  -9   1  10      228.65      244.79     15.01 o 
  -8   1  10      520.44      559.32     13.78 o 
  -7   1  10      179.12      174.84      7.03 o 
  -6   1  10      718.29      706.39     18.32 o 
  -5   1  10        0.66       -1.87      3.60 o 
  -4   1  10      452.82      446.30      9.15 o 
  -3   1  10      600.46      573.75     10.96 o 
  -2   1  10      721.91      672.45     11.70 o 
  -1   1  10     2799.86     2855.58     79.44 o 
   0   1  10      243.44      232.98      9.72 o 
   1   1  10      397.02      453.84     12.98 o 
   2   1  10      586.74      617.78     12.62 o 
   3   1  10     1921.42     2006.82     35.44 o 
   4   1  10       68.74       68.16      3.45 o 
   5   1  10        0.16        5.27      2.81 o 
   6   1  10        0.52       -2.09      2.36 o 
   7   1  10       83.02       78.83      6.19 o 
   8   1  10        1.95       -1.45      5.09 o 
   9   1  10        7.47        6.25      6.23 o 
  10   1  10        0.99       -2.68      8.83 o 
 -11   2  10       33.17       25.51      9.23 o 
 -10   2  10       30.94       23.06      8.49 o 
  -9   2  10       24.42       12.25      5.39 o 
  -8   2  10      238.84      223.72      9.82 o 
  -7   2  10       59.98       58.67      4.10 o 
  -6   2  10       12.53        9.76      2.75 o 
  -5   2  10      157.71      151.18      9.02 o 
  -4   2  10       21.21       13.72      3.55 o 
  -3   2  10        8.47        7.59      2.60 o 
  -2   2  10       41.54       48.67      3.39 o 
  -1   2  10      294.36      267.11      9.99 o 
   0   2  10      459.01      428.65     22.87 o 
   1   2  10      188.85      209.23      5.28 o 
   2   2  10      470.25      448.52      7.95 o 
   3   2  10       22.40       21.68      3.21 o 
   4   2  10      185.81      185.07      5.24 o 
   5   2  10      151.78      167.84      6.51 o 
   6   2  10       65.13       62.05      6.16 o 
   7   2  10        1.15        5.16      7.01 o 
   8   2  10        0.62        9.56      6.94 o 
   9   2  10        0.57       -7.37      7.45 o 
  -9   3  10        9.61       13.37      7.07 o 
  -8   3  10        4.80       13.87     10.73 o 
  -7   3  10        8.60        3.01      6.41 o 
  -6   3  10        3.80        3.26      2.45 o 
  -5   3  10        1.07        1.41      2.72 o 
  -4   3  10      106.22      107.68      4.26 o 
  -3   3  10        4.82       13.21      3.73 o 
  -2   3  10       88.62       78.41     10.44 o 
  -1   3  10       28.45       32.97      4.82 o 
   0   3  10       66.92       58.18      4.15 o 
   1   3  10       14.43        8.09      2.31 o 
   2   3  10       35.09       38.68      3.30 o 
   3   3  10        6.06        0.78      3.12 o 
   4   3  10      261.52      256.54     13.31 o 
   5   3  10        1.92       -4.94      4.44 o 
   6   3  10        0.91       -1.65      5.94 o 
   7   3  10        0.73       -8.05     17.76 o 
  -5   4  10       23.16       40.00     14.50 o 
  -4   4  10       12.85       23.61     11.98 o 
  -3   4  10       70.74       68.74     23.80 o 
  -2   4  10       11.63        0.44      4.37 o 
  -1   4  10        4.09       15.49     12.63 o 
   0   4  10      104.76      130.92     12.23 o 
   1   4  10        8.64       -3.50      8.00 o 
   2   4  10        9.22       10.10      8.79 o 
   3   4  10       10.36       10.57     12.15 o 
 -12   1  11       19.58       13.91     11.35 o 
 -11   1  11        0.11       -4.06      8.56 o 
 -10   1  11      116.10       92.62     17.58 o 
  -9   1  11       25.45       24.30      4.80 o 
  -8   1  11       44.70       39.37      4.92 o 
  -7   1  11       16.75       19.61      8.21 o 
  -6   1  11      216.11      220.43      7.81 o 
  -5   1  11       13.31       10.32      2.83 o 
  -4   1  11      675.27      732.64     15.48 o 
  -3   1  11        9.38        8.63      3.76 o 
  -2   1  11      899.27      920.72     36.88 o 
  -1   1  11      490.60      535.12     15.06 o 
   0   1  11     2631.12     2916.69     88.71 o 
   1   1  11        8.37       10.18      2.11 o 
   2   1  11      684.45      744.80     20.33 o 
   3   1  11        2.09       -3.00      2.00 o 
   4   1  11      289.92      276.88      6.94 o 
   5   1  11       22.14       20.62      3.10 o 
   6   1  11       24.25       15.28      2.93 o 
   7   1  11       38.70       23.46      4.57 o 
   8   1  11       10.17       16.27      6.10 o 
   9   1  11      142.17      131.97     11.09 o 
  10   1  11       57.87       44.09      9.54 o 
 -11   2  11       18.46       22.41     12.22 o 
 -10   2  11        1.29       -6.43      8.54 o 
  -9   2  11      328.94      333.33     16.08 o 
  -8   2  11        2.19       -0.23      3.92 o 
  -7   2  11      200.62      207.46      6.91 o 
  -6   2  11        1.17        4.63      3.28 o 
  -5   2  11      365.97      352.64     14.94 o 
  -4   2  11      511.93      527.33     12.69 o 
  -3   2  11        2.41        0.54      2.91 o 
  -2   2  11       57.64       56.60      3.58 o 
  -1   2  11      158.64      142.21      5.07 o 
   0   2  11       35.92       44.73      4.08 o 
   1   2  11      441.52      433.15     10.98 o 
   2   2  11      214.11      223.31      5.53 o 
   3   2  11      106.43      102.17      4.13 o 
   4   2  11      192.82      199.46      6.10 o 
   5   2  11      210.28      212.58      6.74 o 
   6   2  11       25.39       22.69      4.90 o 
   7   2  11       18.73       20.31      5.39 o 
   8   2  11        1.27        1.56      7.90 o 
   9   2  11       61.94       73.41     10.61 o 
  -9   3  11       69.08       77.14     10.27 o 
  -8   3  11       41.84       25.64      6.86 o 
  -7   3  11       28.32       23.33      5.12 o 
  -6   3  11       15.53       16.14      3.85 o 
  -5   3  11       30.86       32.09      6.00 o 
  -4   3  11      384.93      413.96     20.85 o 
  -3   3  11       60.14       43.92      8.93 o 
  -2   3  11      472.16      453.43     64.37 o 
  -1   3  11        0.40        5.31      3.24 o 
   0   3  11      333.77      332.58     15.01 o 
   1   3  11       17.00       12.34      3.58 o 
   2   3  11        0.10        3.84      3.39 o 
   3   3  11       31.63       32.95      4.04 o 
   4   3  11       20.17       15.07      4.48 o 
   5   3  11       13.13       14.17      5.70 o 
   6   3  11       83.27       85.50     19.76 o 
   7   3  11        0.35       -7.01      7.75 o 
  -4   4  11        1.49      -14.17     11.49 o 
  -3   4  11       59.56       92.04     13.85 o 
  -2   4  11        6.20        3.02     10.51 o 
  -1   4  11      265.27      327.12     20.63 o 
   0   4  11        3.82       -1.92      8.91 o 
   1   4  11      214.99      233.92     15.88 o 
   2   4  11        0.33       -2.15      9.83 o 
 -12   0  12       64.98       63.78     20.54 o 
 -11   0  12       50.08       23.43     19.26 o 
 -10   0  12       28.03       45.90     11.29 o 
  -9   0  12       49.85       48.28      9.24 o 
  -8   0  12     1160.81     1216.89     34.74 o 
  -7   0  12      124.49      113.27     15.50 o 
  -6   0  12       16.66        2.29      9.63 o 
  -5   0  12      417.14      416.97     17.87 o 
  -4   0  12      422.55      355.88     23.49 o 
  -3   0  12     2966.91     3031.72     66.63 o 
  -2   0  12      165.66      219.30      9.65 o 
  -1   0  12      861.99      873.22     21.32 o 
   0   0  12      619.43      739.18     26.75 o 
   1   0  12     1245.37     1389.15     51.91 o 
   2   0  12      442.37      391.44     19.95 o 
   3   0  12      775.97      828.46     32.17 o 
   4   0  12      147.22      168.01      6.44 o 
   5   0  12      502.65      541.97     18.68 o 
   6   0  12       94.61      101.27     13.07 o 
   7   0  12      368.57      372.33     15.46 o 
   8   0  12       63.65       44.04      9.13 o 
   9   0  12        7.64       -7.78     17.90 o 
  10   0  12       23.51       -1.35     43.99 o 
 -11   1  12        9.63       -1.63     14.88 o 
 -10   1  12       61.31       53.88      6.78 o 
  -9   1  12       65.62       61.90      6.58 o 
  -8   1  12       16.27       17.51      5.45 o 
  -7   1  12      172.53      162.70     10.25 o 
  -6   1  12       24.65       23.72      4.10 o 
  -5   1  12     1167.21     1188.26     29.27 o 
  -4   1  12     1280.24     1284.79     33.72 o 
  -3   1  12     2282.51     2274.91     69.77 o 
  -2   1  12      280.86      349.20     10.52 o 
  -1   1  12      617.62      614.88     24.82 o 
   0   1  12     2017.27     2069.35     75.08 o 
   1   1  12       50.41      100.99      5.77 o 
   2   1  12       68.03       78.61      3.67 o 
   3   1  12      268.61      276.82      9.99 o 
   4   1  12      254.01      251.34      8.92 o 
   5   1  12       11.98        9.82      3.41 o 
   6   1  12      504.94      495.51     11.08 o 
   7   1  12        1.65        3.93      4.55 o 
   8   1  12       35.34       22.51      7.84 o 
   9   1  12       62.08       64.33     10.01 o 
 -10   2  12       20.24       11.87     11.29 o 
  -9   2  12        9.46        6.31      6.07 o 
  -8   2  12      390.16      418.94     14.08 o 
  -7   2  12       39.17       39.30      4.32 o 
  -6   2  12      167.44      181.72      9.08 o 
  -5   2  12       23.97       23.20      2.36 o 
  -4   2  12      590.61      631.07     14.96 o 
  -3   2  12      506.32      507.17     17.05 o 
  -2   2  12       24.32       22.29      3.60 o 
  -1   2  12       68.24       77.90      4.45 o 
   0   2  12       28.37       22.32      3.53 o 
   1   2  12        0.45        4.17      2.48 o 
   2   2  12      338.20      334.52      7.54 o 
   3   2  12       20.03       19.00      3.15 o 
   4   2  12        5.99        5.62      4.19 o 
   5   2  12        2.37        1.21      3.12 o 
   6   2  12       73.21       65.75      6.46 o 
   7   2  12      156.00      155.10     13.03 o 
   8   2  12        0.69       10.11      9.69 o 
  -8   3  12       58.50       42.75      9.46 o 
  -7   3  12       27.99       23.50      6.95 o 
  -6   3  12       89.36       72.39     12.11 o 
  -5   3  12       34.39       30.33      5.70 o 
  -4   3  12        1.52        1.22      3.63 o 
  -3   3  12       89.57       59.30     20.55 o 
  -2   3  12       78.88       83.55      5.42 o 
  -1   3  12        0.00        3.26      3.48 o 
   0   3  12      226.87      231.19      7.64 o 
   1   3  12       29.45       24.01      4.23 o 
   2   3  12        4.80        4.83      4.77 o 
   3   3  12       32.71       30.70      4.33 o 
   4   3  12       24.13       15.21      7.21 o 
   5   3  12        5.13        5.90      7.09 o 
   6   3  12       24.49       26.31     10.36 o 
  -4   4  12        0.02       -1.46     16.73 o 
  -3   4  12       12.66        0.39     11.72 o 
  -2   4  12       85.56      104.25     13.26 o 
  -1   4  12       12.61        3.80     10.87 o 
   0   4  12      121.40      100.66     13.25 o 
   1   4  12       76.93       62.61     21.50 o 
 -11   1  13        3.49        5.22     13.80 o 
 -10   1  13        0.24       -7.61      6.98 o 
  -9   1  13        7.40       16.23      6.79 o 
  -8   1  13        4.48        8.87      4.71 o 
  -7   1  13       44.56       59.23      6.32 o 
  -6   1  13      236.19      236.11      7.92 o 
  -5   1  13       62.17       67.71      5.66 o 
  -4   1  13        0.69        2.76      2.97 o 
  -3   1  13        6.32        1.37      2.66 o 
  -2   1  13        2.13        0.32      2.46 o 
  -1   1  13      128.15      118.20      4.45 o 
   0   1  13        8.79        6.84      2.61 o 
   1   1  13       38.55       32.58      2.79 o 
   2   1  13        4.16        1.22      2.41 o 
   3   1  13       10.97       10.93      2.68 o 
   4   1  13       78.53       81.44      5.90 o 
   5   1  13       82.53       67.62      4.72 o 
   6   1  13       29.59       38.48      5.11 o 
   7   1  13        3.50        0.20      5.77 o 
   8   1  13       13.91       17.60      6.20 o 
   9   1  13        1.18        4.56      7.92 o 
 -10   2  13        2.75       11.64      9.05 o 
  -9   2  13       69.63       77.33      7.05 o 
  -8   2  13       49.28       50.49      6.07 o 
  -7   2  13       68.25       70.29      4.28 o 
  -6   2  13      486.69      522.43     20.81 o 
  -5   2  13        8.41        6.09      2.37 o 
  -4   2  13      664.94      704.58     15.71 o 
  -3   2  13      374.18      379.71     10.19 o 
  -2   2  13      930.69      908.72     25.84 o 
  -1   2  13        5.89        8.65      3.19 o 
   0   2  13       18.67       35.24      3.14 o 
   1   2  13       71.74       71.55      3.89 o 
   2   2  13      225.16      206.00      6.21 o 
   3   2  13       22.81       24.80      3.50 o 
   4   2  13      350.82      344.85      8.94 o 
   5   2  13       91.35       86.89      9.49 o 
   6   2  13      213.68      251.85     19.21 o 
   7   2  13       84.56       64.13     11.37 o 
   8   2  13       57.15       60.86      9.26 o 
  -8   3  13       49.34       51.90      7.84 o 
  -7   3  13      269.24      277.09     21.22 o 
  -6   3  13        0.42        4.74      5.27 o 
  -5   3  13      315.37      231.56    101.22 o 
  -4   3  13        4.68        6.76      4.62 o 
  -3   3  13      597.24      651.28     21.04 o 
  -2   3  13        8.95       12.13      4.60 o 
  -1   3  13      473.43      479.17     12.70 o 
   0   3  13       51.41       52.18      5.32 o 
   1   3  13      247.72      264.57      9.51 o 
   2   3  13      164.47      162.37     12.44 o 
   3   3  13      278.04      279.32     17.27 o 
   4   3  13       39.16       33.90      8.14 o 
   5   3  13       79.62       82.97     10.52 o 
   6   3  13      131.30      108.18     12.11 o 
  -3   4  13       71.97       35.93     38.77 o 
  -2   4  13        5.69        3.56     12.42 o 
  -1   4  13      120.98       95.59     14.28 o 
   0   4  13        4.24       -7.91     10.65 o 
 -11   0  14       47.08       47.99     18.38 o 
 -10   0  14       11.34       15.02      8.63 o 
  -9   0  14      369.55      397.09     16.93 o 
  -8   0  14        2.31        2.05     11.44 o 
  -7   0  14     2255.43     2457.89     60.22 o 
  -6   0  14     1120.89     1158.88     39.42 o 
  -5   0  14     2439.38     2402.37    186.19 o 
  -4   0  14      132.94      130.24     10.91 o 
  -3   0  14        0.15        1.53      3.70 o 
  -2   0  14      966.85     1017.74     35.93 o 
  -1   0  14       55.89       47.81      4.74 o 
   0   0  14     2400.97     2563.13     96.38 o 
   1   0  14       47.78       47.32      4.68 o 
   2   0  14      986.96     1035.90     37.24 o 
   3   0  14     1004.20     1099.76     62.26 o 
   4   0  14     1490.27     1571.43     44.52 o 
   5   0  14      215.25      236.39     17.44 o 
   6   0  14       50.41       41.14      6.22 o 
   7   0  14       29.44       28.35      6.88 o 
   8   0  14        5.34       17.03     13.32 o 
   9   0  14        7.92        5.26     11.91 o 
 -11   1  14        4.23       -1.01     10.47 o 
 -10   1  14      250.52      254.60     13.93 o 
  -9   1  14        8.38        6.20      4.91 o 
  -8   1  14      224.86      254.87     11.60 o 
  -7   1  14      935.32      965.24     21.24 o 
  -6   1  14        7.31       10.98      3.46 o 
  -5   1  14      484.45      483.40     12.32 o 
  -4   1  14       43.62       38.86      3.80 o 
  -3   1  14      513.70      485.64     11.05 o 
  -2   1  14       64.27       71.66      5.48 o 
  -1   1  14       26.90       24.52      2.71 o 
   0   1  14     1450.55     1487.76     37.83 o 
   1   1  14      185.99      178.61      5.60 o 
   2   1  14       28.88       26.26      2.99 o 
   3   1  14     1133.43     1181.74     37.80 o 
   4   1  14      101.47      102.47      4.89 o 
   5   1  14      364.48      348.50      9.12 o 
   6   1  14       89.09       77.55      7.76 o 
   7   1  14      210.19      235.20     11.85 o 
   8   1  14       75.04       37.02      8.24 o 
   9   1  14       12.59       17.25      8.63 o 
 -10   2  14       13.41        0.67     17.62 o 
  -9   2  14        0.58       -0.37      8.26 o 
  -8   2  14       66.76       67.10      5.39 o 
  -7   2  14       43.57       48.42      4.27 o 
  -6   2  14      435.16      448.50     18.14 o 
  -5   2  14       26.13       22.40      3.04 o 
  -4   2  14      744.52      777.01     28.19 o 
  -3   2  14       51.98       40.25      4.72 o 
  -2   2  14      360.01      360.47     10.85 o 
  -1   2  14       15.56       12.84      2.69 o 
   0   2  14      158.43      141.24      8.84 o 
   1   2  14       95.39       87.29      4.51 o 
   2   2  14        0.64        0.51      3.57 o 
   3   2  14      102.86       95.33      5.11 o 
   4   2  14      325.97      332.05     12.75 o 
   5   2  14      456.89      458.33     28.10 o 
   6   2  14       36.12       25.69      7.04 o 
   7   2  14      114.15       88.29     13.83 o 
   8   2  14        3.52       17.94     10.48 o 
  -8   3  14       34.54       28.43      7.52 o 
  -7   3  14       24.01       22.82      6.94 o 
  -6   3  14        0.31       -2.33      7.45 o 
  -5   3  14       11.96        9.64      7.31 o 
  -4   3  14        0.01       -0.05      4.70 o 
  -3   3  14       16.55       14.58      5.28 o 
  -2   3  14       73.69       64.72      5.60 o 
  -1   3  14      160.62      156.71      7.77 o 
   0   3  14        6.74       10.18      5.94 o 
   1   3  14       35.15       28.88      6.44 o 
   2   3  14       55.50       55.59      7.47 o 
   3   3  14       56.65       62.36      8.67 o 
   4   3  14       16.46       12.93      9.10 o 
   5   3  14        0.00        7.68      8.68 o 
 -11   1  15        4.73        6.51      9.08 o 
 -10   1  15       42.84       20.52      7.87 o 
  -9   1  15      108.42      110.40      7.88 o 
  -8   1  15      440.81      429.75     12.86 o 
  -7   1  15      251.54      230.69      8.71 o 
  -6   1  15     1044.95     1086.91     21.10 o 
  -5   1  15      192.97      188.83      8.82 o 
  -4   1  15     1042.69     1045.81     21.81 o 
  -3   1  15       78.28       75.23      4.71 o 
  -2   1  15        1.89        0.65      2.22 o 
  -1   1  15       63.47       67.82      4.16 o 
   0   1  15       13.25       11.66      2.90 o 
   1   1  15      463.31      482.94     17.42 o 
   2   1  15      171.96      162.97      6.39 o 
   3   1  15      963.46     1021.92     29.86 o 
   4   1  15      516.98      543.34     15.63 o 
   5   1  15      330.00      338.58     11.00 o 
   6   1  15      342.35      376.69     19.22 o 
   7   1  15        0.98        1.61      5.79 o 
   8   1  15        3.27        5.44      8.75 o 
 -10   2  15        0.28        1.03      6.48 o 
  -9   2  15      120.53      123.25      8.83 o 
  -8   2  15       12.28       11.32      4.15 o 
  -7   2  15        2.56        5.04      3.62 o 
  -6   2  15      108.72      106.12     12.63 o 
  -5   2  15       47.20       41.92      5.60 o 
  -4   2  15      135.50      145.95      6.27 o 
  -3   2  15      279.97      289.38      8.49 o 
  -2   2  15      164.99      159.93      7.28 o 
  -1   2  15      615.77      610.70     16.76 o 
   0   2  15      282.57      276.00     10.07 o 
   1   2  15      599.72      598.34     17.95 o 
   2   2  15       15.38       17.14      3.60 o 
   3   2  15        3.91       -0.72      3.88 o 
   4   2  15       98.87       95.42      6.48 o 
   5   2  15       19.49        0.44      6.06 o 
   6   2  15       32.81       43.89      7.82 o 
   7   2  15       26.09        8.55     10.01 o 
  -7   3  15        3.89       14.09      8.22 o 
  -6   3  15       28.02       36.77     11.41 o 
  -5   3  15       91.26       94.50     18.34 o 
  -4   3  15        0.75       -3.29      7.16 o 
  -3   3  15       19.99        5.54      6.26 o 
  -2   3  15       26.95       24.89      6.23 o 
  -1   3  15       13.49        4.77      5.65 o 
   0   3  15       67.96       82.31      7.95 o 
   1   3  15        6.09       -8.98      5.99 o 
   2   3  15       75.41       65.48      7.34 o 
   3   3  15       15.66       12.66      8.98 o 
   4   3  15        1.32       15.96     10.34 o 
   5   3  15       75.38       72.06     10.41 o 
 -11   0  16       27.63       14.91     12.31 o 
 -10   0  16        1.75       10.70     17.39 o 
  -9   0  16      433.19      379.46     19.49 o 
  -8   0  16      468.03      458.32     20.86 o 
  -7   0  16      529.52      539.39     18.40 o 
  -6   0  16      835.33      832.70     37.20 o 
  -5   0  16      407.93      422.35     15.05 o 
  -4   0  16        1.50        0.46      4.51 o 
  -3   0  16     1746.14     1798.40     45.04 o 
  -2   0  16      799.44      773.96     35.07 o 
  -1   0  16      158.05      138.79     11.16 o 
   0   0  16       54.65       45.05      4.94 o 
   1   0  16     2060.03     2074.08     69.44 o 
   2   0  16     1444.47     1488.03     54.26 o 
   3   0  16      187.39      184.67     19.26 o 
   4   0  16     1627.70     1797.41     97.25 o 
   5   0  16      142.44      156.88     11.13 o 
   6   0  16      278.95      279.67     27.18 o 
   7   0  16      148.14      167.14     18.14 o 
   8   0  16        0.92       17.79     16.96 o 
 -11   1  16      153.16      169.42     25.56 o 
 -10   1  16      188.34      188.77     11.91 o 
  -9   1  16       86.21       91.66      7.23 o 
  -8   1  16      255.34      244.66     11.04 o 
  -7   1  16      361.10      372.47     11.35 o 
  -6   1  16      182.84      160.56      7.13 o 
  -5   1  16      138.08      115.66      6.07 o 
  -4   1  16      116.46      114.16      5.61 o 
  -3   1  16       28.80       32.28      4.09 o 
  -2   1  16      570.67      552.80     15.64 o 
  -1   1  16       48.51       55.06      3.85 o 
   0   1  16      739.21      724.23     18.73 o 
   1   1  16      194.57      190.05      6.45 o 
   2   1  16      323.27      334.59     13.70 o 
   3   1  16       11.01        8.12      4.41 o 
   4   1  16       28.39       26.66      5.10 o 
   5   1  16      109.32      109.63      7.96 o 
   6   1  16        0.33       -4.78      7.35 o 
   7   1  16       33.71       31.73      8.37 o 
   8   1  16       47.98       54.37     15.18 o 
  -9   2  16      189.46      181.13     11.61 o 
  -8   2  16       96.49       89.77     20.24 o 
  -7   2  16       15.35       16.41      4.25 o 
  -6   2  16       92.97       89.36      6.52 o 
  -5   2  16      161.60      162.02      6.84 o 
  -4   2  16      309.80      324.10     11.96 o 
  -3   2  16        0.37       -0.96      2.21 o 
  -2   2  16      198.10      186.60      9.06 o 
  -1   2  16      109.70      113.48      5.47 o 
   0   2  16      329.74      320.57     16.04 o 
   1   2  16     1201.16     1245.33     32.99 o 
   2   2  16        2.77       -2.14      4.35 o 
   3   2  16      100.00       85.71      6.25 o 
   4   2  16       27.22       27.40      6.21 o 
   5   2  16       29.60       22.46      6.80 o 
   6   2  16       11.35        5.84      8.67 o 
   7   2  16        5.66        1.05      8.34 o 
  -7   3  16       10.53       11.73      7.47 o 
  -6   3  16      187.45      179.36     44.21 o 
  -5   3  16        4.08        5.74      9.26 o 
  -4   3  16        1.55        5.71     12.10 o 
  -3   3  16      134.59      147.09     22.84 o 
  -2   3  16        5.32        3.01      6.01 o 
  -1   3  16       55.71       46.03      6.83 o 
   0   3  16        0.03       11.09      6.59 o 
   1   3  16       17.43       21.97      7.91 o 
   2   3  16        6.62        0.10      4.43 o 
   3   3  16       27.12       22.38     12.23 o 
   4   3  16       10.49       18.34     14.67 o 
 -10   1  17       26.67       18.26      7.13 o 
  -9   1  17       58.75       56.49      8.12 o 
  -8   1  17        5.26       10.49      5.55 o 
  -7   1  17       96.97       88.36      6.68 o 
  -6   1  17       19.86       23.39      5.06 o 
  -5   1  17       88.86       82.57      5.56 o 
  -4   1  17       16.16       15.34      3.85 o 
  -3   1  17        4.10        3.95      2.99 o 
  -2   1  17      152.02      140.06      7.02 o 
  -1   1  17       14.99       15.54      3.40 o 
   0   1  17        0.72        4.30      3.16 o 
   1   1  17      161.49      173.40      6.92 o 
   2   1  17        0.01       -1.90      3.27 o 
   3   1  17      108.53      111.14      5.84 o 
   4   1  17       23.40       27.57      5.11 o 
   5   1  17       85.29       76.68     10.14 o 
   6   1  17        2.01        1.70      8.39 o 
   7   1  17        0.76       -3.90      6.74 o 
  -9   2  17      110.06       92.82     10.81 o 
  -8   2  17       84.94       95.99     16.51 o 
  -7   2  17      116.92      103.86      8.00 o 
  -6   2  17      167.46      167.91      7.89 o 
  -5   2  17        7.89        8.63      3.35 o 
  -4   2  17        0.28        6.41      3.34 o 
  -3   2  17       39.23       44.81      3.78 o 
  -2   2  17       66.77       65.19      4.42 o 
  -1   2  17       51.16       42.43      4.60 o 
   0   2  17       39.98       43.22      4.44 o 
   1   2  17      169.11      166.18     12.74 o 
   2   2  17       52.22       47.68      5.62 o 
   3   2  17      108.99       98.87      7.91 o 
   4   2  17       13.91       15.45      7.12 o 
   5   2  17        0.58        7.70      8.08 o 
   6   2  17       39.38       40.25      9.54 o 
  -6   3  17        1.48       -9.12     15.49 o 
  -5   3  17      211.07      219.92     19.94 o 
  -4   3  17       34.45       23.24     24.53 o 
  -3   3  17      381.54      357.99     30.92 o 
  -2   3  17      258.56      266.14     18.24 o 
  -1   3  17      242.26      249.66     23.81 o 
   0   3  17      266.12      259.22     18.50 o 
   1   3  17        0.10        3.10     18.75 o 
   2   3  17      198.17      204.87     17.82 o 
   3   3  17       14.03        3.16     12.31 o 
 -10   0  18       65.85       53.33     10.96 o 
  -9   0  18       52.19       46.91     11.79 o 
  -8   0  18       25.03       19.26      8.65 o 
  -7   0  18       78.48       69.95      9.11 o 
  -6   0  18      432.28      426.90     17.44 o 
  -5   0  18      239.23      248.74     12.25 o 
  -4   0  18      116.09      104.23      8.90 o 
  -3   0  18      294.59      298.52     13.23 o 
  -2   0  18      442.74      412.19     21.61 o 
  -1   0  18       27.38       38.94      5.32 o 
   0   0  18        1.42        9.19      4.63 o 
   1   0  18      216.23      224.67     13.04 o 
   2   0  18       72.84       62.35     10.07 o 
   3   0  18       26.33       23.24      6.63 o 
   4   0  18      207.87      250.44     14.42 o 
   5   0  18        6.17        6.91     10.58 o 
   6   0  18      105.97      133.34     18.73 o 
   7   0  18        6.35       11.60     11.06 o 
 -10   1  18        3.70        8.59      6.94 o 
  -9   1  18       43.13       46.21      8.17 o 
  -8   1  18       45.34       42.83      7.48 o 
  -7   1  18       10.22        0.67      5.58 o 
  -6   1  18      147.41      155.30     11.61 o 
  -5   1  18      256.90      273.79      9.30 o 
  -4   1  18      304.31      297.25     11.45 o 
  -3   1  18      442.38      428.99     15.74 o 
  -2   1  18       91.63       94.31      5.94 o 
  -1   1  18      824.43      827.65     22.20 o 
   0   1  18      109.66      112.62      4.95 o 
   1   1  18      398.35      421.40     20.40 o 
   2   1  18      519.07      538.23     24.99 o 
   3   1  18        1.07       -4.97      4.90 o 
   4   1  18       11.51       25.52      5.46 o 
   5   1  18       41.95       42.52      9.56 o 
   6   1  18        6.69       18.24      9.29 o 
   7   1  18        7.02        7.19      8.74 o 
  -9   2  18       18.60        4.71      9.67 o 
  -8   2  18        8.89        1.67     20.42 o 
  -7   2  18        0.01       -7.42      5.33 o 
  -6   2  18       94.16       83.03      7.11 o 
  -5   2  18       19.78       15.07      6.46 o 
  -4   2  18       56.62       63.65      5.34 o 
  -3   2  18       15.10        3.16      2.94 o 
  -2   2  18      386.53      372.17     13.58 o 
  -1   2  18      339.66      364.70     18.14 o 
   0   2  18       56.90       58.77      6.02 o 
   1   2  18       29.17       22.49      6.70 o 
   2   2  18       18.74       22.17      6.10 o 
   3   2  18        1.85       -1.90      6.45 o 
   4   2  18      104.28      109.23     12.00 o 
   5   2  18       16.94       10.88      9.35 o 
  -6   3  18       65.90       72.05     13.65 o 
  -5   3  18       35.08       34.92     12.71 o 
  -4   3  18       27.93       47.17     13.15 o 
  -3   3  18      327.41      317.69     21.50 o 
  -2   3  18       14.36        8.46      9.69 o 
  -1   3  18      120.35      130.00     15.08 o 
   0   3  18        2.51        1.38     13.96 o 
   1   3  18       20.75       15.02     12.17 o 
   2   3  18       29.46       27.56     11.62 o 
 -10   1  19       40.13       32.96      8.92 o 
  -9   1  19       10.48        7.90      6.79 o 
  -8   1  19       32.22       38.83      7.62 o 
  -7   1  19        0.93        4.46      5.83 o 
  -6   1  19        4.31        2.78      4.44 o 
  -5   1  19      251.25      254.90      9.35 o 
  -4   1  19      135.40      124.28     10.15 o 
  -3   1  19      172.32      166.60      7.95 o 
  -2   1  19      277.50      254.71      9.17 o 
  -1   1  19       61.55       61.63      4.84 o 
   0   1  19      363.55      354.28     16.66 o 
   1   1  19        2.27        4.88      3.72 o 
   2   1  19      130.13      124.80      7.31 o 
   3   1  19        0.06        0.46      6.17 o 
   4   1  19        5.96       -1.94      3.92 o 
   5   1  19       56.54       57.12      9.99 o 
   6   1  19        0.01       -0.57      9.38 o 
  -8   2  19        4.57        3.99     12.11 o 
  -7   2  19       68.74       75.93     20.54 o 
  -6   2  19        0.34       -4.38      7.25 o 
  -5   2  19      211.99      219.09     16.31 o 
  -4   2  19       19.66       15.30      7.35 o 
  -3   2  19       80.63      100.59      9.42 o 
  -2   2  19        6.68       11.72      4.49 o 
  -1   2  19      112.24       89.28     12.44 o 
   0   2  19       11.43        0.90      4.60 o 
   1   2  19       16.67        4.87      6.84 o 
   2   2  19        0.84      -11.02      7.34 o 
   3   2  19        5.88        1.45      7.53 o 
   4   2  19       68.19       68.92     11.13 o 
   5   2  19       99.90       75.01     12.53 o 
  -5   3  19        5.36       12.81     19.76 o 
  -4   3  19        9.93       32.43     17.42 o 
  -3   3  19        1.38        9.22     11.52 o 
  -2   3  19        1.71        0.92      9.79 o 
  -1   3  19       34.45       62.85     26.98 o 
   0   3  19       11.00       -0.66     11.17 o 
   1   3  19       63.45       81.82     14.82 o 
 -10   0  20       28.52       32.48     14.03 o 
  -9   0  20      215.60      223.12     21.49 o 
  -8   0  20      109.15       92.17     13.67 o 
  -7   0  20       53.00       74.93     10.42 o 
  -6   0  20      313.68      299.23     19.18 o 
  -5   0  20       69.93       69.33     11.52 o 
  -4   0  20      611.63      578.40     21.45 o 
  -3   0  20      298.80      305.82     22.85 o 
  -2   0  20      379.43      301.44     26.08 o 
  -1   0  20      298.87      309.91     21.48 o 
   0   0  20      352.64      341.60     16.57 o 
   1   0  20      385.89      400.01     15.47 o 
   2   0  20       29.50       34.09     10.36 o 
   3   0  20       26.84       38.97     22.26 o 
   4   0  20       39.40       34.47      9.25 o 
   5   0  20        2.72        2.82     10.89 o 
   6   0  20      152.69      183.98     38.86 o 
  -9   1  20       28.30       24.64      8.52 o 
  -8   1  20       99.86       94.88      9.38 o 
  -7   1  20       51.91       53.49      8.63 o 
  -6   1  20      320.08      335.57     12.84 o 
  -5   1  20       15.31        4.84      4.51 o 
  -4   1  20      260.27      302.17     12.23 o 
  -3   1  20       15.42        2.24      5.12 o 
  -2   1  20      323.84      350.76     16.13 o 
  -1   1  20       44.86       43.96      7.61 o 
   0   1  20        0.44       -2.77      4.27 o 
   1   1  20      109.86      109.13      8.47 o 
   2   1  20      457.71      503.67     23.37 o 
   3   1  20       21.01       14.97      6.74 o 
   4   1  20      132.87      138.16     11.38 o 
   5   1  20      220.92      235.91     21.97 o 
   6   1  20       19.44       25.40     14.26 o 
  -8   2  20        1.06       -4.14     19.71 o 
  -7   2  20       65.05       63.01     14.99 o 
  -6   2  20       91.41       80.31     12.58 o 
  -5   2  20      479.41      509.18     28.22 o 
  -4   2  20        0.81       -0.54      6.64 o 
  -3   2  20      104.49       95.12     10.43 o 
  -2   2  20       13.28       11.25      6.31 o 
  -1   2  20        0.81       -3.03      4.89 o 
   0   2  20        5.55        8.25      5.76 o 
   1   2  20        0.43        2.39      6.23 o 
   2   2  20       34.16        8.02      9.87 o 
   3   2  20        9.70       17.76      9.57 o 
   4   2  20       14.87       13.85     10.07 o 
  -3   3  20       28.09       39.12     18.52 o 
  -2   3  20        2.74       -4.28     22.67 o 
  -1   3  20      129.22      109.93     16.28 o 
   0   3  20        5.18        4.84     15.56 o 
  -9   1  21        0.04        0.51     18.31 o 
  -8   1  21       25.69       24.68      8.15 o 
  -7   1  21       79.42       62.92      8.09 o 
  -6   1  21        0.15       -3.53      7.51 o 
  -5   1  21       92.14       93.74      8.89 o 
  -4   1  21       90.53       84.06      7.47 o 
  -3   1  21       18.85       14.62      5.31 o 
  -2   1  21        4.22        1.25      4.38 o 
  -1   1  21        4.24        8.08      6.36 o 
   0   1  21        0.14       -1.15      4.68 o 
   1   1  21        0.18       -2.15      3.40 o 
   2   1  21       23.52       17.86      6.92 o 
   3   1  21       35.68       39.89     10.55 o 
   4   1  21        1.17       -1.73      8.75 o 
   5   1  21        1.17       15.11     12.52 o 
  -7   2  21       30.42       45.97     25.17 o 
  -6   2  21        4.78      -14.38     11.01 o 
  -5   2  21        7.81       16.03     12.33 o 
  -4   2  21        0.79       10.15      5.57 o 
  -3   2  21       81.65       74.07      6.73 o 
  -2   2  21      103.01       98.95      8.81 o 
  -1   2  21      131.91      132.33     11.45 o 
   0   2  21      156.49      135.87     10.01 o 
   1   2  21       84.87       96.60     10.81 o 
   2   2  21        0.00        6.57      8.98 o 
   3   2  21       75.33       51.42     14.36 o 
  -9   0  22      234.16      212.27     23.09 o 
  -8   0  22      117.43      111.32     17.29 o 
  -7   0  22       23.41        8.85     10.46 o 
  -6   0  22      235.19      250.07     18.37 o 
  -5   0  22        2.49       -1.85      8.50 o 
  -4   0  22      416.63      476.83     39.24 o 
  -3   0  22      134.18      103.18     15.45 o 
  -2   0  22      288.67      293.09     15.95 o 
  -1   0  22        2.04       -5.62      9.21 o 
   0   0  22      447.14      513.37     35.84 o 
   1   0  22        2.34        0.50      9.40 o 
   2   0  22      358.66      445.14     24.28 o 
   3   0  22      291.27      331.40     32.00 o 
   4   0  22       23.29       33.07     18.54 o 
   5   0  22        2.37       29.53     15.09 o 
  -8   1  22        6.55       17.83      9.78 o 
  -7   1  22       25.92       16.39      8.64 o 
  -6   1  22        2.33        8.13      6.15 o 
  -5   1  22      270.73      290.81     12.59 o 
  -4   1  22        0.85        2.15      5.97 o 
  -3   1  22        7.44        8.64      6.02 o 
  -2   1  22        0.31       -5.47      4.17 o 
  -1   1  22      181.51      189.26      9.89 o 
   0   1  22       37.79       49.19      7.63 o 
   1   1  22       40.13       50.14      8.04 o 
   2   1  22        2.27       -9.06      7.74 o 
   3   1  22        4.05        3.24      4.16 o 
   4   1  22        7.93       -1.66     10.32 o 
  -6   2  22       35.70       73.72     22.05 o 
  -5   2  22        5.29       10.35     12.45 o 
  -4   2  22       40.25       55.75     15.82 o 
  -3   2  22       10.07        5.23     10.30 o 
  -2   2  22      113.87      129.01     16.37 o 
  -1   2  22       46.23       60.46     12.32 o 
   0   2  22      124.06      121.05     14.91 o 
   1   2  22       12.00       21.38     10.50 o 
   2   2  22       96.12       85.76     18.53 o 
  -7   1  23        7.35       13.03      7.99 o 
  -6   1  23       10.04       10.54      6.82 o 
  -5   1  23        3.03        4.15      3.85 o 
  -4   1  23       33.26       23.56      6.91 o 
  -3   1  23       40.26       35.53      7.19 o 
  -2   1  23       39.42       39.45      7.14 o 
  -1   1  23       46.04       47.26      8.93 o 
   0   1  23        1.08        4.03      9.43 o 
   1   1  23       59.97       37.94      8.58 o 
   2   1  23        4.21        1.82      7.49 o 
   3   1  23        4.81        3.79      7.90 o 
  -5   2  23       48.32       39.42     13.16 o 
  -4   2  23      111.86      115.03     15.49 o 
  -3   2  23      141.16      128.36     16.27 o 
  -2   2  23       37.53       49.78     13.00 o 
  -1   2  23       56.09       47.00     13.98 o 
   0   2  23       39.67       36.10     15.66 o 
   1   2  23       98.64      103.30     17.63 o 
  -7   0  24      317.39      321.01     34.27 o 
  -6   0  24       74.49      102.76     14.69 o 
  -5   0  24      273.54      284.06     22.16 o 
  -4   0  24       12.72        4.24     11.25 o 
  -3   0  24      239.92      264.15     58.34 o 
  -2   0  24        0.06        3.38     10.29 o 
  -1   0  24      328.93      373.99     57.83 o 
   0   0  24       50.52       59.10     20.08 o 
   1   0  24       39.95       67.99     18.32 o 
   2   0  24        4.89        6.12     13.54 o 
   3   0  24      214.16      223.24     71.48 o 
  -6   1  24      109.33      108.08     12.95 o 
  -5   1  24        4.62       11.75      6.94 o 
  -4   1  24      152.69      147.83     17.91 o 
  -3   1  24      101.19      107.76     12.17 o 
  -2   1  24      206.34      180.55     14.11 o 
  -1   1  24       46.93       43.21      8.40 o 
   0   1  24       98.97      105.37     14.32 o 
   1   1  24      115.43      117.75     12.59 o 
   2   1  24      137.76      174.26     20.66 o 
  -2   2  24        0.09      -30.46     20.31 o 
  -5   1  25       53.36       60.00      9.21 o 
  -4   1  25       31.70       31.05      9.47 o 
  -3   1  25        6.60       -5.35      8.08 o 
  -2   1  25       39.93       34.29      9.09 o 
  -1   1  25       13.52        6.84      7.56 o 
   0   1  25       42.87       61.86     10.73 o 
   1   1  25        9.07        4.23      7.96 o 
  -5   0  26       42.90       21.63     13.78 o 
  -4   0  26      322.96      342.62     65.05 o 
  -3   0  26       35.24       59.44     18.27 o 
  -2   0  26       51.56       56.58     17.47 o 
  -1   0  26       92.27       89.73     16.63 o 
   0   0  26      155.07      161.83     33.75 o 
                                                 
